# Supplementary material for: CDT1 inhibits CMG helicase in early S phase to separate origin licensing from DNA synthesis
Source: Mol Cell. Author manuscript; Available in PMC 2023 Jun 15. (PMC7614657; doi:10.1016/j.molcel.2022.12.004)
Supplement: Table S1 [file EMS176983-supplement-Table_S1.xlsx]

## Sheet: siRNA
Dharmacon ON-TARGETplus siRNA
Catalog #	Target gene	Sequence
D-001810-10-05	non-targeting siRNA (A)	GCCCUUCUCUGCAGUCAAG
D-001810-10-05	non-targeting siRNA (B)	UGGUUUACAUGUUGUGUGA
D-001810-10-05	non-targeting siRNA (C)	UGGUUUACAUGUUUUCUGA
D-001810-10-05	non-targeting siRNA (D)	UGGUUUACAUGUUUUCCUA
J-003270-12-0002	GMNN (Geminin)	GAGACUGAAUGGUGAACCU
J-003270-13-0002	GMNN (Geminin)	AGAAGUAGCAGAACAUGUA
J-003270-14-0002	GMNN (Geminin)	UUGAAUCACUGGAUAAUCA
J-003248-09-0002	CDT1	UCUCUGAGCUUGCGUCAUG
J-003248-10-0002	CDT1	GGGCAGCUGUUGUACUAUC
J-003248-11-0002	CDT1	GCAAUGUUGGCCAGAUCAA
J-003248-12-0002	CDT1	GAGGUCAGAUUACCAGCUC
J-003471-09-0002	CDKN1A (p21)	CGACUGUGAUGCGCUAAUG
J-003471-10-0002	CDKN1A (p21)	CCUAAUCCGCCCACAGGAA
J-003471-11-0002	CDKN1A (p21)	CGUCAGAACCCAUGCGGCA
J-003471-12-0002	CDKN1A (p21)	AGACCAGCAUGACAGAUUU
J-003472-07	CDKN1B (p27)	ACGUAAACAGCUCGAAUUA
J-003205-10	CCNA2	GGAAAUGGAGGUUAAAUGU
J-003205-11	CCNA2	UAGCAGAGUUUGUGUACAU
J-003205-12	CCNA2	AUGAGGAUAUUCACACAUA
J-003205-13	CCNA2	UGAUAGAUGCUGACCCAUA

## Sheet: Cell Line Details
Cell line name: Unique identifier of generated cell line
Cell line: Base cell line used
H2B-Turq?: Does cell line contain H2B-Turq nuclear marker
Fluorescent reporters: Fluorescent reporter constructs that cell line contains
Overexpression constructs: Overexpression constructs that cell line contains
Figure: figures cell line was used in
Recombinant DNA used: Name of recombinant DNA construct used to generate cell line
Cell line name	Cell line	H2B-Turq?	Fluorescent reporters	Overexpression constructs	Figure	Recombinant DNA used (CSII-pEF1a-H2B-mTurquoise included for H2B-Turq cell lines)
MCF-10A(H2B-Turq + EYFP-PCNA + TetOn-Cdt1-mCherry)	MCF-10A	yes	EYFP-PCNA	TetOn-Cdt1-mCherry	1B, S1A, S1B, S1C, S1E, S1F	pLV-EYFP-PCNA + pCW-Cdt1-mCherry-Puro
MCF-10A(H2B-Turq + EYFP-PCNA + TetOn-Cdt1ΔCy-mCherry)	MCF-10A	yes	EYFP-PCNA	TetOn-Cdt1ΔCy-mCherry	S1E, S1F	pLV-EYFP-PCNA + pCW-Cdt1ΔCy-mCherry-Puro
MCF-10A(H2B-Turq + EYFP-PCNA + TetOn-Cdt1ΔPIP-mCherry)	MCF-10A	yes	EYFP-PCNA	TetOn-Cdt1ΔPIP-mCherry	S1E, S1F	pLV-EYFP-PCNA + pCW-Cdt1ΔPIP-mCherry-Puro
MCF-10A(H2B-Turq + EYFP-PCNA)	MCF-10A	yes	EYFP-PCNA	None	3A, 3B	pLV-EYFP-PCNA
MCF-10A(H2B-Turq + C-CRL4Cdt2 reporter + APC/C reporter)	MCF-10A	yes	C-CRL4Cdt2 reporter + APC/C reporter	None	1C, S1H, S2D, S2E, S4A	pLV-hCdt1(1-100)ΔCy-mCherry-P2A-mVenus-hGeminin(1-110)
MCF-10A(H2B-Turq + C-CRL4Cdt2 reporter + APC/C reporter + TetOn-GemininΔDbox)	MCF-10A	yes	C-CRL4Cdt2 reporter + APC/C reporter	TetOn-GemininΔDbox	1D, 1E, 4B, 4D, 4E, 4F, S1I, S2A,S5A-G	pLV-hCdt1(1-100)ΔCy-mCherry-P2A-mVenus-hGeminin(1-110) + pCW-GemininΔDbox-HA-Puro
MCF-10A(H2B-Turq + N-CRL4Cdt2 reporter + APC/C reporter)	MCF-10A	yes	N-CRL4Cdt2 reporter + APC/C reporter	None	S1G, S1H, S2B	tFucci(CA)2/pCSII-EF
MCF-10A(H2B-Turq + N-CRL4Cdt2 reporter + APC/C reporter + TetOn-ND-Cdt1-HA)	MCF-10A	yes	N-CRL4Cdt2 reporter + APC/C reporter	TetOn-ND-Cdt1-HA	1F-G, 2E-G, 3F-H, 5A, 5D, 7E, S2A, S2C, S2D, S3B, S3E-I, S4D-G, S5F, S7C	tFucci(CA)2/pCSII-EF + pCW-ND-Cdt1-HA-Puro
MCF-10A(H2B-Turq + N-CRL4Cdt2 reporter + APC/C reporter + TetOn-ND-Cdt1Δ499-546-HA)	MCF-10A	yes	N-CRL4Cdt2 reporter + APC/C reporter	TetOn-ND-Cdt1Δ499-546-HA	7E, S7C	tFucci(CA)2/pCSII-EF + pCW-ND-Cdt1Δ499-546-HA-Puro
MCF-10A(H2B-Turq + N-CRL4Cdt2 reporter + APC/C reporter + TetOn-ND-Cdt1R198A/R210A-HA)	MCF-10A	yes	N-CRL4Cdt2 reporter + APC/C reporter	TetOn-ND-Cdt1R198A/R210A-HA	7E, S7C	tFucci(CA)2/pCSII-EF + pCW-ND-Cdt1ΔR198A/R210A-HA-Puro
MCF-10A(H2B-Turq + N-CRL4Cdt2 reporter + Cyclin E/A-CDK reporter + TetOn-ND-Cdt1-HA)	MCF-10A	yes	N-CRL4Cdt2 reporter + Cyclin E/A-CDK reporter	TetOn-ND-Cdt1-HA	5B, 5C	CSII-pEF1a-hDHB(994-1087)-mVenus + pLV-mCherry-hCdt1(1-100)Δcy + pCW-ND-Cdt1-HA-Puro
MCF-10A(H2B-Turq + APC/C reporter + TetOn-Cdt1-mCherry)	MCF-10A	yes	APC/C reporter	TetOn-Cdt1-mCherry	2B, 2C, S3A, S3C, S3D	CSII-pEF1a-mVenus-hGeminin(1-110) + pLV-rtTA3-IRES-Puro + pLV-TetOn-Cdt1-mCherry
MCF-10A(H2B-Turq + APC/C reporter + TetOn-ND-Cdt1-mCherry)	MCF-10A	yes	APC/C reporter	TetOn-ND-Cdt1-mCherry	6A-E, 7B, S3D, S3J-K, S6A-E	CSII-pEF1a-mVenus-hGeminin(1-110) + pCW-ND-Cdt1-mCherry-Puro
MCF-10A(H2B-Turq + APC/C reporter + Cyclin E/A-CDK reporter)	MCF-10A	yes	APC/C reporter + Cyclin E/A-CDK reporter	None	2A, 3C, 3D	Described in Cappell et al. 2016
MCF-10A(H2B-iRFP670 + APC/C reporter + Cyclin E/A-CDK reporter + CDK4/6 reporter)	MCF-10A	no	APC/C reporter + Cyclin E/A-CDK reporter + CDK4/6 reporter	None	S4B, S4C	Described in Yang et al. 2020
MCF-10A(H2B-miRFP670 + N-CRL4Cdt2 reporter + APC/C reporter + Cyclin E/A-CDK reporter)	MCF-10A	no	N-CRL4Cdt2 reporter + APC/C reporter + Cyclin E/A-CDK reporter	None	S5H-J	pLV-H2B-miRFP670 + tFucci(CA)2/pCSII-EF + pLV-hDHB(994-1087)-mTurquoise
U2OS GFP-CDC45 (TetOn-ND-Cdt1-mCherry)	U2OS	no	None	TetOn-ND-Cdt1-mCherry	S3L	pCW-ND-Cdt1-mCherry-Puro
U2OS GFP-CDC45 (TetOn-ND-Cdt1-HA)	U2OS	no	None	TetOn-ND-Cdt1-HA	7D, S7A-B	pCW-ND-Cdt1-HA-Puro
U2OS (H2B-miRFP670 + N-CRL4Cdt2 reporter + APC/C reporter + Cyclin E/A-CDK reporter)	U2OS	no	N-CRL4Cdt2 reporter + APC/C reporter + Cyclin E/A-CDK reporter	None	S2F	pLV-H2B-miRFP670 + tFucci(CA)2/pCSII-EF + pLV-hDHB(994-1087)-mTurquoise
HeLa(H2B-Turq + APC/C reporter)	HeLa	yes	APC/C reporter	None	S3M	pLV-mCherry-hGeminin(1-110)-IRES-Puro
RPE-1 p53-/- CDC6d/d	RPE-1	no	None	None	S5K	Described in Lemmens et al. 2018
RPE-1 p53-/- CDC6d/d (H2B-Turq + APC/C reporter + TetOn-ND-Cdt1-mCherry)	RPE-1	yes	APC/C reporter	TetOn-ND-Cdt1-mCherry	5G, 5H, S5L, S5M	CSII-pEF1a-mVenus-hGeminin(1-110) + pLV-TetOn-ND-Cdt1-mCherry
RPE-1 p53-/- CDC6d/d (H2B-Turq + APC/C reporter + TetOn-NLS-mCherry)	RPE-1	yes	APC/C reporter	TetOn-NLS-mCherry	5G, 5H, S5L, S5M	CSII-pEF1a-mVenus-hGeminin(1-110) + pLV-TetOn-NLS-mCherry
